# Supplementary material for: Effect of Epinephrine Administered during Cardiopulmonary Resuscitation on Cerebral Oxygenation after Restoration of Spontaneous Circulation in a Swine Model with a Clinically Relevant Duration of Untreated Cardiac Arrest
Source: Int J Environ Res Public Health. 2021 May 31;18(11):5896. doi: 10.3390/ijerph18115896 (PMC8198967; doi:10.3390/ijerph18115896)
Supplement: Supplementary file 1 [file ijerph-18-05896-s001.zip]

Archive with 2 entries (2 files):
- ARRIVE checklist.pdf
- File S1.xlsx
